# Supplementary material for: Pancreatic tumors exhibit myeloid-driven amino acid stress and upregulate arginine biosynthesis
Source: eLife. 2023 May 31;12:e81289. doi: 10.7554/eLife.81289 (PMC10260022; doi:10.7554/eLife.81289)
Supplement: Figure 1—source data 4. — Raw image files also included. [file elife-81289-fig1-data4.zip]

Archive with 5 entries (4 files):
- Fig. 1 Source Data 4/
- Fig. 1 Source Data 4/Fig. 1 Source Data 4 Actin.tif
- Fig. 1 Source Data 4/Fig. 1 Source Data 4 ASS1.tif
- Fig. 1 Source Data 4/Fig. 1 Source Data 4.pdf
- __MACOSX/Fig. 1 Source Data 4/._Fig. 1 Source Data 4.pdf
