# Supplementary material for: Pancreatic tumors exhibit myeloid-driven amino acid stress and upregulate arginine biosynthesis
Source: eLife. 2023 May 31;12:e81289. doi: 10.7554/eLife.81289 (PMC10260022; doi:10.7554/eLife.81289)
Supplement: Figure 2—source data 4. — Immunoblot analysis was performed in cells after 24 hr of growth in Tumor Interstitial Fluid Medium (TIFM) or TIFM + 100 μM as indicated. Raw image files also included. [file elife-81289-fig2-data4.zip]

Archive with 5 entries (4 files):
- Fig. 2 Source Data 4/
- Fig. 2 Source Data 4/Fig2. Source Data 4.tif
- __MACOSX/Fig. 2 Source Data 4/._Fig2. Source Data 4.tif
- Fig. 2 Source Data 4/Fig2. Source Data 4.pdf
- __MACOSX/Fig. 2 Source Data 4/._Fig2. Source Data 4.pdf
